# Supplementary material for: Enhanced Stability and Mechanical Properties of a Graphene–Protein Nanocomposite Film by a Facile Non-Covalent Self-Assembly Approach
Source: Nanomaterials (Basel). 2022 Apr 1;12(7):1181. doi: 10.3390/nano12071181 (PMC9000757; doi:10.3390/nano12071181)
Supplement: Supplementary file 1 [file nanomaterials-12-01181-s001.zip]

Archive with 1 entries (1 files):
- nanomaterials-1645637-supplementary.pdf
